# Supplementary material for: Relationship between Eating Disturbance and Dementia Severity in Patients with Alzheimer’s Disease
Source: PLoS One. 2015 Aug 12;10(8):e0133666. doi: 10.1371/journal.pone.0133666 (PMC4534398; doi:10.1371/journal.pone.0133666)
Supplement: S1 Table — (XLSX) [file pone.0133666.s001.xlsx]

## Sheet: Sheet1
S1 Table. Data of this study including values and statistical results
	Normal Elderly		Mild (CDR 0.5&1)		Moderate (CDR 2)		Severe (CDR 3)					Effect size (Cramer's V)
	Mean	SD	Mean	SD	Mean	SD	Mean	SD	F / χ2	P
n	30		99		63		58
Age	80.1	5.01	80.4	6.39	82.1	5.67	83.1	5.6	3.37	0.019	*
MMSE	27.3	1.95	21.6	2.81	16.7	4.1	9.9	5.62	170.11	< 0.001	***
Sex (n, %)
Male	12	0.4	28	0.283	15	0.238	17	0.293	2.62	0.458		0.102
Female	18	0.6	71	0.717	48	0.762	41	0.707
Any changes in eating behavior (n, %)
With	8	0.267	69	0.697	56	0.889	54	0.931	55.18	< 0.001	***	0.47
Without	22	0.733	30	0.303	7	0.111	4	0.069
Swallowing (n, %)
With	5	0.167	22	0.222	18	0.286	31	0.534	20.47	< 0.001	***	0.286
Without	25	0.833	77	0.778	45	0.714	27	0.466
Appetite change (n, %)
With	4	0.133	49	0.495	37	0.587	45	0.776	34.34	< 0.001	***	0.371
Without	26	0.867	50	0.505	26	0.413	13	0.224
Loss of appetite (n, %)
With	4	0.133	28	0.283	14	0.222	20	0.345	5.33	0.153		0.146
Without	26	0.867	71	0.717	49	0.778	38	0.655
Increase in appetite (n, %)
With	0	0	27	0.273	25	0.397	28	0.483	23.9	< 0.001	***	0.309
Without	30	1	72	0.727	38	0.603	30	0.517
Food preference (n, %)
With	2	0.067	36	0.364	30	0.476	27	0.466	16.89	< 0.001	***	0.26
Without	28	0.933	63	0.636	33	0.524	31	0.534
Eating habits (n, %)
With	0	0	38	0.384	38	0.603	34	0.586	36.68	< 0.001	***	0.383
Without	30	1	61	0.616	25	0.397	24	0.414
Other (n, %)
With	0	0	9	0.091	10	0.159	22	0.379	29.37	< 0.001	***	0.343
Without	30	1	90	0.909	53	0.841	36	0.621
